# Supplementary material for: Illuminating understudied kinases: a generalizable biosensor development method applied to protein kinase N
Source: Commun Biol. 2025 Jan 22;8:109. doi: 10.1038/s42003-025-07510-4 (PMC11754634; doi:10.1038/s42003-025-07510-4)
Supplement: Supplementary file 3 — Supplementary Data [file 42003_2025_7510_MOESM3_ESM.xlsx]

## Sheet: Sheet1
xName	Manning Name	HGNC Name	Kinase Name	Group	Family	SubFamily	UniprotID	Biosensor (PMID)	ExRai (PMID)	Substrate
AAK1	AAK1	AAK1	AP2-associated protein kinase 1	Other	NAK		Q2M2I8	No	No
ABL1	ABL	ABL1	Tyrosine-protein kinase ABL1	TK	Abl		P00519	23450802	No	GGEAIYAAP
ABL2	ARG	ABL2	Abelson tyrosine-protein kinase 2	TK	Abl		P42684	23450802	No	GGEAIYAAP
ABR	ABR	ABR	Active breakpoint cluster region-related protein	Atypical	BCR		Q12979	No	No
ACK	ACK	TNK2	Activated CDC42 kinase 1	TK	Ack		Q07912	No	No
ACTR2	ACTR2	ACVR2A	Activin receptor type-2A	TKL	STKR	STKR2	P27037	No	No
ACTR2B	ACTR2B	ACVR2B	Activin receptor type-2B	TKL	STKR	STKR2	Q13705	No	No
ADCK1	ADCK1	ADCK1	Uncharacterized aarF domain-containing protein kinase 1	Atypical	ABC1	ABC1-B	Q86TW2	No	No
ADCK2	ADCK2	ADCK2	Uncharacterized aarF domain-containing protein kinase 2	Atypical	ABC1	ABC1-C	Q7Z695	No	No
ADCK3	ADCK3	ADCK3	Chaperone activity of bc1 complex-like	Atypical	ABC1	ABC1-A	Q8NI60	No	No
ADCK4	ADCK4	ADCK4	Uncharacterized aarF domain-containing protein kinase 4	Atypical	ABC1	ABC1-A	Q96D53	No	No
ADCK5	ADCK5	ADCK5	Uncharacterized aarF domain-containing protein kinase 5	Atypical	ABC1	ABC1-D	Q3MIX3	No	No
AKT1	AKT1	AKT1	RAC-alpha serine/threonine-protein kinase	AGC	Akt		P31749	34963894	34963894	PRPRSCTWPDPRPEF
AKT2	AKT2	AKT2	RAC-beta serine/threonine-protein kinase	AGC	Akt		P31751	34963894	34963894	PRPRSCTWPDPRPEF
AKT3	AKT3	AKT3	RAC-gamma serine/threonine-protein kinase	AGC	Akt		Q9Y243	34963894	34963894	PRPRSCTWPDPRPEF
ALK	ALK	ALK	ALK tyrosine kinase receptor	TK	ALK		Q9UM73	No	No
ALK1	ALK1	ACVRL1	Serine/threonine-protein kinase receptor R3	TKL	STKR	STKR1	P37023	No	No
ALK2	ALK2	ACVR1	Activin receptor type-1	TKL	STKR	STKR1	Q04771	No	No
ALK4	ALK4	ACVR1B	Activin receptor type-1B	TKL	STKR	STKR1	P36896	No	No
ALK7	ALK7	ACVR1C	Activin receptor type-1C	TKL	STKR	STKR1	Q8NER5	No	No
AlphaK1	AlphaK1	ALPK3	Alpha-protein kinase 3	Atypical	Alpha		Q96L96	No	No
AlphaK2	AlphaK2	ALPK2	Alpha-protein kinase 2	Atypical	Alpha		Q86TB3	No	No
AlphaK3	AlphaK3	ALPK1	Alpha-protein kinase 1	Atypical	Alpha		Q96QP1	No	No
AMPKa1	AMPKa1	PRKAA1	Maternal embryonic leucine zipper kinase	CAMK	CAMKL	MELK	Q14680	21378312	No	MRRVATLVD
AMPKa2	AMPKa2	PRKAA2	Death-associated protein kinase 1	CAMK	DAPK		P53355	21506563	No	MRRVATLVD
ANKRD3	ANKRD3	RIPK4	Receptor-interacting serine/threonine-protein kinase 4	TKL	RIPK		P57078	No	No
ANPa	ANPa	NPR1	Atrial natriuretic peptide receptor 1	RGC	RGC		P16066	No	No
ANPb	ANPb	NPR2	Atrial natriuretic peptide receptor 2	RGC	RGC		P20594	No	No
ARAF	ARAF	ARAF	Casein kinase I isoform gamma-2	CK1	CK1		P78368	29222110	yes
ATM	ATM	ATM	Protein kinase C alpha type	AGC	PKC	PKCa	P17252	30250062	Yes	LETVSTQELYSI
ATR	ATR	ATR	Serine/threonine-protein kinase ATR	Atypical	PIKK	ATR	Q13535	No	No
AurA	AurA	AURKA	Aurora kinase A	Other	Aur		O14965	27624869	No	Conformational probe based on kinase autophosphorylation; proposed site APSSRRTTLCGT
AurB	AurB	AURKB	Protein kinase C delta type	AGC	PKC	PKCd	Q05655	39394268	Yes	KVNKIVKNRRTVAI
AurC	AurC	AURKC	Aurora kinase C	Other	Aur		Q9UQB9	No	No
AXL	AXL	AXL	Tyrosine-protein kinase receptor UFO	TK	Axl		P30530	No	No
BARK1	BARK1	ADRBK1	Beta-adrenergic receptor kinase 1	AGC	GRK	BARK	P25098	No	No
BARK2	BARK2	ADRBK2	Beta-adrenergic receptor kinase 2	AGC	GRK	BARK	P35626	No	No
BAZ1A	BAZ1A	BAZ1A	Bromodomain adjacent to zinc finger domain protein 1A	Atypical	BAZ		Q9NRL2	No	No
BAZ1B	BAZ1B	BAZ1B	Tyrosine-protein kinase BAZ1B	Atypical	BAZ		Q9UIG0	No	No
BCKDK	BCKDK	BCKDK	[3-methyl-2-oxobutanoate dehydrogenase [lipoamide]] kinase	Atypical	PDHK		O14874	No	No
BCR	BCR	BCR	Serine/threonine-protein kinase Nek5	Other	NEK		Q6P3R8	https://jpet.aspetjournals.org/content/385/S3/548	Yes	Whole protein used; proposed site: PAHAYAQPQ
BIKE	BIKE	BMP2K	BMP-2-inducible protein kinase	Other	NAK		Q9NSY1	No	No
BLK	BLK	BLK	Tyrosine-protein kinase Blk	TK	Src		P51451	No	No
BLVRA	BLVRA	BLVRA	Biliverdin reductase A	Atypical	BLVRA		P53004	No	No
BMPR1A	BMPR1A	BMPR1A	Bone morphogenetic protein receptor type-1A	TKL	STKR	STKR1	P36894	No	No
BMPR1B	BMPR1B	BMPR1B	Bone morphogenetic protein receptor type-1B	TKL	STKR	STKR1	O00238	No	No
BMPR2	BMPR2	BMPR2	Bone morphogenetic protein receptor type-2	TKL	STKR	STKR2	Q13873	No	No
BMX	BMX	BMX	Cytoplasmic tyrosine-protein kinase BMX	TK	Tec		P51813	No	No
BRAF	BRAF	BRAF	Casein kinase I isoform gamma-3	CK1	CK1		Q9Y6M4	29222110	yes	Conformational probe based on kinase
BRD2	BRD2	BRD2	Bromodomain-containing protein 2	Atypical	BRD		P25440	No	No
BRD3	BRD3	BRD3	Bromodomain-containing protein 3	Atypical	BRD		Q15059	No	No
BRD4	BRD4	BRD4	BRD4 protein	Atypical	BRD		O60885	No	No
BRDT	BRDT	BRDT	Bromodomain testis-specific protein	Atypical	BRD		Q58F21	No	No
BRK	BRK	PTK6	Protein-tyrosine kinase 6	TK	Src		Q13882	No	No
BRSK1	BRSK1	BRSK1	3-phosphoinositide-dependent protein kinase 1	AGC	PDK1		O15530	21873248	No	MRRVATLVDL
BRSK2	BRSK2	BRSK2	TGF-beta receptor type-1	TKL	STKR	STKR1	P36897	21948232	No	MRRVATLVDL
BTK	BTK	BTK	Tyrosine-protein kinase BTK	TK	Tec		Q06187	No	No
BUB1	BUB1	BUB1	Mitotic checkpoint serine/threonine-protein kinase BUB1	Other	BUB		O43683	No	No
BUBR1	BUBR1	BUB1B	Mitotic checkpoint serine/threonine-protein kinase BUB1 beta	Other	BUB		O60566	No	No
CaMK1a	CaMK1a	CAMK1	Calcium/calmodulin-dependent protein kinase type 1	CAMK	CAMK1		Q14012	No	No
CaMK1b	CaMK1b	PNCK	Calcium/calmodulin-dependent protein kinase type 1B	CAMK	CAMK1		Q6P2M8	No	No
CaMK1d	CaMK1d	CAMK1D	Calcium/calmodulin-dependent protein kinase type 1D	CAMK	CAMK1		Q8IU85	No	No
CaMK1g	CaMK1g	CAMK1G	Calcium/calmodulin-dependent protein kinase type 1G	CAMK	CAMK1		Q96NX5	No	No
CaMK2a	CaMK2a	CAMK2A	Serine/threonine-protein kinase mTOR	Atypical	PIKK	FRAP	P42345	27925667	No	PLARALTVAGLPGKK
CaMK2b	CaMK2b	CAMK2B	Platelet-derived growth factor receptor alpha	TK	PDGFR		P16234	28487538	No	PLARALTVAGLPGKK
CaMK2d	CaMK2d	CAMK2D	Platelet-derived growth factor receptor beta	TK	PDGFR		P09619	28487538	No	PLARALTVAGLPGKK
CaMK2g	CaMK2g	CAMK2G	Rho-associated protein kinase 2	AGC	DMPK	ROCK	O75116	27885213	No	PLARALTVAGLPGKK
CaMK4	CaMK4	CAMK4	Calcium/calmodulin-dependent protein kinase type IV	CAMK	CAMK1		Q16566	No	No
CaMKK1	CaMKK1	CAMKK1	Calcium/calmodulin-dependent protein kinase kinase 1	Other	CAMKK	CAMKK-Meta	Q8N5S9	No	No
CaMKK2	CaMKK2	CAMKK2	Calcium/calmodulin-dependent protein kinase kinase 2	Other	CAMKK	CAMKK-Meta	Q96RR4	No	No
caMLCK	caMLCK	MYLK3	Casein kinase I isoform delta	CK1	CK1		P48730	29222110	yes	multiple phosphosites on Myosin Regulatrory Light Chain
CASK	CASK	CASK	Peripheral plasma membrane protein CASK	CAMK	CASK		O14936	No	No
CCK4	CCK4	PTK7	Inactive tyrosine-protein kinase 7	TK	CCK4		Q13308	No	No
CCRK	CCRK	CDK20	Cyclin-dependent kinase 20	CMGC	CDK		Q8IZL9	No	No
CDC2	CDC2	CDK1	Cyclin-dependent kinase 4	CMGC	CDK	CDK4	P11802	32255427	No	C-terminal region of human DNA helicase B, multiple phosphosites
CDC7	CDC7	CDC7	Cell division cycle 7-related protein kinase	Other	CDC7		O00311	No	No
CDK10	CDK10	CDK10	Cyclin-dependent kinase 10	CMGC	CDK	CDK10	Q15131	No	No
CDK11	CDK11	CDK19	Cyclin-dependent kinase 19	CMGC	CDK	CDK8	Q9BWU1	No	No
CDK2	CDK2	CDK2	Cyclin-dependent kinase 6	CMGC	CDK	CDK4	Q00534	32255427	No	C-terminal region of human DNA helicase B, multiple phosphosites
CDK3	CDK3	CDK3	Cyclin-dependent kinase 3	CMGC	CDK	CDK2	Q00526	No	No
CDK4	CDK4	CDK4	Tyrosine-protein kinase Fyn	TK	Src		P06241	30588803	No	multiple phosphosites on tandem of Nuclear Export Sequences
CDK5	CDK5	CDK5	Calcium/calmodulin-dependent protein kinase type II subunit alpha	CAMK	CAMK2		Q9UQM7	31201271	No	LNSVCSSPLML
CDK6	CDK6	CDK6	Ephrin type-A receptor 4	TK	Eph		P54764	30608127	No	multiple phosphosites on tandem of Nuclear Export Sequences
CDK7	CDK7	CDK7	Cyclin-dependent kinase 7	CMGC	CDK	CDK7	P50613	No	No
CDK8	CDK8	CDK8	Cyclin-dependent kinase 8	CMGC	CDK	CDK8	P49336	No	No
CDK9	CDK9	CDK9	Cyclin-dependent kinase 9	CMGC	CDK	CDK9	P50750	No	No
CDKL1	CDKL1	CDKL1	Cyclin-dependent kinase-like 1	CMGC	CDKL		Q00532	No	No
CDKL2	CDKL2	CDKL2	Cyclin-dependent kinase-like 2	CMGC	CDKL		Q92772	No	No
CDKL3	CDKL3	CDKL3	Cyclin-dependent kinase-like 3	CMGC	CDKL		Q8IVW4	No	No
CDKL4	CDKL4	CDKL4	Cyclin-dependent kinase-like 4	CMGC	CDKL		Q5MAI5	No	No
CDKL5	CDKL5	CDKL5	Cyclin-dependent kinase-like 5	CMGC	CDKL		O76039	No	No
ChaK1	ChaK1	TRPM7	Transient receptor potential cation channel subfamily M member 7	Atypical	Alpha	ChaK	Q96QT4	No	No
ChaK2	ChaK2	TRPM6	Transient receptor potential cation channel subfamily M member 6	Atypical	Alpha	ChaK	Q9BX84	No	No
CHED	CHED	CDK13	Cyclin-dependent kinase 13	CMGC	CDK	CRK7	Q14004	No	No
CHK1	CHK1	CHEK1	Tyrosine-protein kinase Lck	TK	Src		P06239	31223643	No	KLRRHPTFEIPLA
CHK2	CHK2	CHEK2	Serine/threonine-protein kinase Chk2	CAMK	RAD53		O96017	No	No
CK1a	CK1a	CSNK1A1	Ribosomal protein S6 kinase alpha-3	AGC	RSK	RSKp90	P51812	21976697	No	RRKDLHDDEEDEAMTIAD
CK1a2	CK1a2	CSNK1A1L	Ribosomal protein S6 kinase alpha-3	CAMK	RSKb	RSKb	P51812	21976697	No	RRKDLHDDEEDEAMTIAD
CK1d	CK1d	CSNK1D	Ribosomal protein S6 kinase alpha-6	AGC	RSK	RSKp90	Q9UK32	21976697	No	RRKDLHDDEEDEAMTIAD
CK1e	CK1e	CSNK1E	Ribosomal protein S6 kinase beta-1	AGC	RSK	RSKp70	P23443	21976697	No	RRKDLHDDEEDEAMTIAD
CK1g1	CK1g1	CSNK1G1	Ribosomal protein S6 kinase beta-2	AGC	RSK	RSKp70	Q9UBS0	21976697	No	RRKDLHDDEEDEAMTIAD
CK1g2	CK1g2	CSNK1G2	MAP/microtubule affinity-regulating kinase 3	CAMK	CAMKL	MARK	P27448	21984823	No	RRKDLHDDEEDEAMTIAD
CK1g3	CK1g3	CSNK1G3	MAP/microtubule affinity-regulating kinase 4	CAMK	CAMKL	MARK	Q96L34	21984823	No	RRKDLHDDEEDEAMTIAD
CK2a1	CK2a1	CSNK2A1	Casein kinase II subunit alpha	CMGC	CK2		P68400	No	No
CK2a2	CK2a2	CSNK2A2	Casein kinase II subunit alpha'	CMGC	CK2		P19784	No	No
CLIK1	CLIK1	STK35	Serine/threonine-protein kinase 35	Other	NKF4		Q8TDR2	No	No
CLIK1L	CLIK1L	PDIK1L	Serine/threonine-protein kinase PDIK1L	Other	NKF4		Q8N165	No	No
CLK1	CLK1	CLK1	Dual specificity protein kinase CLK1	CMGC	CLK		P49759	No	No
CLK2	CLK2	CLK2	Dual specificity protein kinase CLK2	CMGC	CLK		P49760	No	No
CLK3	CLK3	CLK3	Dual specificity protein kinase CLK3	CMGC	CLK		P49761	No	No
CLK4	CLK4	CLK4	Dual specificity protein kinase CLK4	CMGC	CLK		Q9HAZ1	No	No
Col4A3BP	Col4A3BP	COL4A3BP	Collagen type IV alpha-3-binding protein	Atypical	Col4A3BP		Q9Y5P4	No	No
COT	COT	MAP3K8	Mitogen-activated protein kinase kinase kinase 8	STE	STE-Unique		P41279	No	No
CRIK	CRIK	CIT	Citron Rho-interacting kinase	AGC	DMPK		O14578	No	No
CRK7	CRK7	CDK12	Cyclin-dependent kinase 12	CMGC	CDK	CRK7	Q9NYV4	No	No
CSK	CSK	CSK	Tyrosine-protein kinase CSK	TK	Csk		P41240	38667199	No	3 peptides compared, best one EEEIYFFF
CTK	CTK	MATK	Megakaryocyte-associated tyrosine-protein kinase	TK	Csk		P42679	No	No
CYGD	CYGD	GUCY2D	Retinal guanylyl cyclase 1	RGC	RGC		Q02846	No	No
CYGF	CYGF	GUCY2F	Retinal guanylyl cyclase 2	RGC	RGC		P51841	No	No
DAPK1	DAPK1	DAPK1	Myosin light chain kinase 2	CAMK	MLCK		Q9H1R3	15362955	No	Conformational probe based on kinase domain
DAPK2	DAPK2	DAPK2	Death-associated protein kinase 2	CAMK	DAPK		Q9UIK4	No	No
DAPK3	DAPK3	DAPK3	Death-associated protein kinase 3	CAMK	DAPK		O43293	No	No
DCAMKL1	DCAMKL1	DCLK1	Serine/threonine-protein kinase DCLK1	CAMK	DCAMKL		O15075	No	No
DCAMKL2	DCAMKL2	DCLK2	Serine/threonine-protein kinase DCLK2	CAMK	DCAMKL		Q8N568	No	No
DCAMKL3	DCAMKL3	DCLK3	Serine/threonine-protein kinase DCLK3	CAMK	DCAMKL		Q9C098	No	No
DDR1	DDR1	DDR1	Epithelial discoidin domain-containing receptor 1	TK	DDR		Q08345	No	No
DDR2	DDR2	DDR2	Discoidin domain-containing receptor 2	TK	DDR		Q16832	No	No
DLK	DLK	MAP3K12	Mitogen-activated protein kinase kinase kinase 12	TKL	MLK	LZK	Q12852	No	No
DMPK1	DMPK1	DMPK	Myotonin-protein kinase	AGC	DMPK	GEK	Q09013	No	No
DMPK2	DMPK2	CDC42BPG	Serine/threonine-protein kinase MRCK gamma	AGC	DMPK	GEK	Q6DT37	No	No
DNAPK	DNAPK	PRKDC	DNA-dependent protein kinase catalytic subunit	Atypical	PIKK	DNAPK	P78527	No	No
DRAK1	DRAK1	STK17A	Serine/threonine-protein kinase 17A	CAMK	DAPK		Q9UEE5	No	No
DRAK2	DRAK2	STK17B	Serine/threonine-protein kinase 17B	CAMK	DAPK		O94768	No	No
DYRK1A	DYRK1A	DYRK1A	Dual specificity tyrosine-phosphorylation-regulated kinase 1A	CMGC	DYRK	DYRK1	Q13627	No	No
DYRK1B	DYRK1B	DYRK1B	Dual specificity tyrosine-phosphorylation-regulated kinase 1B	CMGC	DYRK	DYRK1	Q9Y463	No	No
DYRK2	DYRK2	DYRK2	Dual specificity tyrosine-phosphorylation-regulated kinase 2	CMGC	DYRK	DYRK2	Q92630	No	No
DYRK3	DYRK3	DYRK3	Dual specificity tyrosine-phosphorylation-regulated kinase 3	CMGC	DYRK	DYRK2	O43781	No	No
DYRK4	DYRK4	DYRK4	Dual specificity tyrosine-phosphorylation-regulated kinase 4	CMGC	DYRK	DYRK2	Q9NR20	No	No
eEF2K	eEF2K	EEF2K	Eukaryotic elongation factor 2 kinase	Atypical	Alpha	eEF2K	O00418	No	No
EGFR	EGFR	EGFR	Rho-associated protein kinase 1	AGC	DMPK	ROCK	Q13464	27885213	No	Engineered SH2 domain that recongnizes phosphorylated EGFR: ADEYLIPQQGFF
EphA1	EphA1	EPHA1	Ephrin type-A receptor 1	TK	Eph		P21709	No	No
EphA10	EphA10	EPHA10	Ephrin type-A receptor 10	TK	Eph		Q5JZY3	No	No
EphA2	EphA2	EPHA2	Ephrin type-A receptor 2	TK	Eph		P29317	No	No
EphA3	EphA3	EPHA3	Ephrin type-A receptor 3	TK	Eph		P29320	No	No
EphA4	EphA4	EPHA4	Serine/threonine-protein kinase BRSK2	CAMK	CAMKL	BRSK	Q8IWQ3	25788287	No	LNQGVRTYVDPFT
EphA5	EphA5	EPHA5	Ephrin type-A receptor 5	TK	Eph		P54756	No	No
EphA6	EphA6	EPHA6	Ephrin type-A receptor 6	TK	Eph		Q9UF33	No	No
EphA7	EphA7	EPHA7	Ephrin type-A receptor 7	TK	Eph		Q15375	No	No
EphA8	EphA8	EPHA8	Ephrin type-A receptor 8	TK	Eph		P29322	No	No
EphB1	EphB1	EPHB1	Ephrin type-B receptor 1	TK	Eph		P54762	No	No
EphB2	EphB2	EPHB2	Serine/threonine-protein kinase MARK1	CAMK	CAMKL	MARK	Q9P0L2	21984823	No	YIDPFTYEDP
EphB3	EphB3	EPHB3	Ephrin type-B receptor 3	TK	Eph		P54753	No	No
EphB4	EphB4	EPHB4	Ephrin type-B receptor 4	TK	Eph		P54760	No	No
EphB6	EphB6	EPHB6	Ephrin type-B receptor 6	TK	Eph		O15197	No	No
ErbB2	HER2/ErbB2	ERBB2	Receptor tyrosine-protein kinase erbB-2	TK	EGFR		P04626	No	No
ErbB3	HER3/ErbB3	ERBB3	Receptor tyrosine-protein kinase erbB-3	TK	EGFR		P21860	No	No
ErbB4	HER4/ErbB4	ERBB4	Receptor tyrosine-protein kinase erbB-4	TK	EGFR		Q15303	No	No
Erk1	Erk1	MAPK3	Calcium/calmodulin-dependent protein kinase (CaM kinase) II gamma	CAMK	CAMK2		Q13555	31201271	No	PDVPRTPVDKAKLSFQFP
Erk2	Erk2	MAPK1	Epidermal growth factor receptor	TK	EGFR		P00533	31164479	No	PDVPRTPVDKAKLSFQFP
Erk3	Erk3	MAPK6	Mitogen-activated protein kinase 6	CMGC	MAPK	ERK3	Q16659	No	No
Erk4	Erk4	MAPK4	Mitogen-activated protein kinase 4	CMGC	MAPK	ERK3	P31152	No	No
Erk5	Erk5	MAPK7	Mitogen-activated protein kinase 7	CMGC	MAPK	ERK5	Q13164	No	No
Erk7	Erk7	MAPK15	Mitogen-activated protein kinase 15	CMGC	MAPK	ERK7	Q8TD08	No	No
FAK	FAK	PTK2	Protein kinase C beta type	AGC	PKC	PKCa	P05771	39394268	Yes	Conformational probe based on kinase autophosphorylation; proposed site SVSETDDYAEIDEED
FASTK	FASTK	FASTK	Fas-activated serine/threonine kinase	Atypical	FAST		Q14296	No	No
FER	FER	FER	Tyrosine-protein kinase Fer	TK	Fer		P16591	No	No
FES	FES	FES	Tyrosine-protein kinase Fes/Fps	TK	Fer		P07332	No	No
FGFR1	FGFR1	FGFR1	Fibroblast growth factor receptor 1	TK	FGFR		P11362	No	No
FGFR2	FGFR2	FGFR2	Fibroblast growth factor receptor 2	TK	FGFR		P21802	No	No
FGFR3	FGFR3	FGFR3	Fibroblast growth factor receptor 3	TK	FGFR		P22607	No	No
FGFR4	FGFR4	FGFR4	Fibroblast growth factor receptor 4	TK	FGFR		P22455	No	No
FGR	FGR	FGR	Tyrosine-protein kinase Fgr	TK	Src		P09769	No	No
FLT1	FLT1	FLT1	Vascular endothelial growth factor receptor 1	TK	VEGFR		P17948	No	No
FLT3	FLT3	FLT3	Receptor-type tyrosine-protein kinase FLT3	TK	PDGFR		P36888	No	No
FLT4	FLT4	FLT4	Vascular endothelial growth factor receptor 3	TK	VEGFR		P35916	No	No
FMS	FMS	CSF1R	Macrophage colony-stimulating factor 1 receptor	TK	PDGFR		P07333	No	No
FRAP	FRAP	MTOR	Ribosomal protein S6 kinase alpha-1	CAMK	RSKb	RSKb	Q15418	21976697	No	multiple phosphosites on 4EBP1
FRK	FRK	FRK	Tyrosine-protein kinase FRK	TK	Src		P42685	No	No
Fused	Fused	STK36	Serine/threonine-protein kinase 36	Other	ULK		Q9NRP7	No	No
FYN	FYN	FYN	Serine/threonine-protein kinase BRSK1	CAMK	CAMKL	BRSK	Q8TDC3	25788287	No	EKIEGTYGVV
G11	G11	STK19	Serine/threonine-protein kinase 19	Atypical	G11		P49842	No	No
GAK	GAK	GAK	Cyclin-G-associated kinase	Other	NAK		O14976	No	No
GCK	GCK	MAP4K2	Mitogen-activated protein kinase kinase kinase kinase 2	STE	STE20	KHS	Q12851	No	No
GCN2	GCN2	EIF2AK4	Eukaryotic translation initiation factor 2-alpha kinase 4	Other	PEK	GCN2	Q9P2K8	No	No
GCN2_b	Domain2_GCN2	EIF2AK4	Eukaryotic translation initiation factor 2-alpha kinase 4	STE	STE-Unique		Q9P2K8	No	No
GPRK4	GPRK4	GRK4	G protein-coupled receptor kinase 4	AGC	GRK	GRK	P32298	No	No
GPRK5	GPRK5	GRK5	G protein-coupled receptor kinase 5	AGC	GRK	GRK	P34947	No	No
GPRK6	GPRK6	GRK6	G protein-coupled receptor kinase 6	AGC	GRK	GRK	P43250	No	No
GPRK7	GPRK7	GRK7	G protein-coupled receptor kinase 7	AGC	GRK	GRK	Q8WTQ7	No	No
GSK3A	GSK3A	GSK3A	Glycogen synthase kinase-3 alpha	CMGC	GSK		P49840	No	No
GSK3B	GSK3B	GSK3B	Glycogen synthase kinase-3 beta	CMGC	GSK		P49841	No	No
GTF2F1	GTF2F1		nan	Atypical	GTF2F1		Q6IBK5	No	No
Haspin	Haspin	GSG2	Serine/threonine-protein kinase haspin	Other	Haspin		Q8TF76	No	No
HCK	HCK	HCK	Tyrosine-protein kinase HCK	TK	Src		P08631	No	No
HGK	ZC1/HGK	MAP4K4	Mitogen-activated protein kinase kinase kinase kinase 4	STE	STE20	MSN	O95819	No	No
HH498	HH498	TNNI3K	Serine/threonine-protein kinase TNNI3K	TKL	MLK	HH498	Q59H18	No	No
HIPK1	HIPK1	HIPK1	Homeodomain-interacting protein kinase 1	CMGC	DYRK	HIPK	Q86Z02	No	No
HIPK2	HIPK2	HIPK2	Homeodomain-interacting protein kinase 2	CMGC	DYRK	HIPK	Q9H2X6	No	No
HIPK3	HIPK3	HIPK3	Homeodomain-interacting protein kinase 3	CMGC	DYRK	HIPK	Q9H422	No	No
HIPK4	HIPK4	HIPK4	Homeodomain-interacting protein kinase 4	CMGC	DYRK	HIPK	Q8NE63	No	No
HPK1	HPK1	MAP4K1	Mitogen-activated protein kinase kinase kinase kinase 1	STE	STE20	KHS	Q92918	No	No
HRI	HRI	EIF2AK1	Eukaryotic translation initiation factor 2-alpha kinase 1	Other	PEK		Q9BQI3	No	No
HSER	HSER	GUCY2C	Heat-stable enterotoxin receptor	RGC	RGC		P25092	No	No
HUNK	HUNK	HUNK	Hormonally up-regulated neu tumor-associated kinase	CAMK	CAMKL	HUNK	P57058	No	No
ICK	ICK	ICK	Serine/threonine-protein kinase ICK	CMGC	RCK		Q9UPZ9	No	No
IGF1R	IGF1R	IGF1R	Insulin-like growth factor 1 receptor	TK	InsR		P08069	No	No
IKKa	IKKa	CHUK	Inhibitor of nuclear factor kappa-B kinase subunit alpha	Other	IKK		O15111	No	No
IKKb	IKKb	IKBKB	Inhibitor of nuclear factor kappa-B kinase subunit beta	Other	IKK		O14920	No	No
IKKe	IKKe	IKBKE	Inhibitor of nuclear factor kappa-B kinase subunit epsilon	Other	IKK		Q14164	No	No
ILK	ILK	ILK	Integrin-linked protein kinase	TKL	MLK	ILK	Q13418	No	No
INSR	INSR	INSR	Casein kinase I isoform gamma-1	CK1	CK1		Q9HCP0	29222110	yes	ETGTEEYMKMDLGPG
IRAK1	IRAK1	IRAK1	Interleukin-1 receptor-associated kinase 1	TKL	IRAK		P51617	No	No
IRAK2	IRAK2	IRAK2	Interleukin-1 receptor-associated kinase-like 2	TKL	IRAK		O43187	No	No
IRAK3	IRAK3	IRAK3	Interleukin-1 receptor-associated kinase 3	TKL	IRAK		Q9Y616	No	No
IRAK4	IRAK4	IRAK4	Interleukin-1 receptor-associated kinase 4	TKL	IRAK		Q9NWZ3	No	No
IRE1	IRE1	ERN1	Serine/threonine-protein kinase/endoribonuclease IRE1	Other	IRE		O75460	No	No
IRE2	IRE2	ERN2	Serine/threonine-protein kinase/endoribonuclease IRE2	Other	IRE		Q76MJ5	No	No
IRR	IRR	INSRR	Insulin receptor-related protein	TK	InsR		P14616	No	No
ITK	ITK	ITK	Tyrosine-protein kinase ITK/TSK	TK	Tec		Q08881	No	No
JAK1	JAK1	JAK1	Tyrosine-protein kinase JAK1	TK	Jak		P23458	No	No
JAK1_b	Domain2_JAK1	JAK1	Tyrosine-protein kinase JAK1	TK	JakB		P23458	No	No
JAK2	JAK2	JAK2	Tyrosine-protein kinase JAK2	TK	Jak		O60674	No	No
JAK2_b	Domain2_JAK2	JAK2	Tyrosine-protein kinase JAK2	TK	JakB		O60674	No	No
JAK3	JAK3	JAK3	Tyrosine-protein kinase JAK3	TK	Jak		P52333	No	No
JAK3_b	Domain2_JAK3	JAK3	Tyrosine-protein kinase JAK3	TK	JakB		P52333	No	No
JNK1	JNK1	MAPK8	Protein kinase C theta type	AGC	PKC	PKCd	Q04759	39394268	Yes	DSVKTPEDEGNPLLEQLEKK
JNK2	JNK2	MAPK9	Protein kinase C zeta type	AGC	PKC	PKCi	Q05513	39394268	Yes	DSVKTPEDEGNPLLEQLEKK
JNK3	JNK3	MAPK10	Protein kinase C iota type	AGC	PKC	PKCi	P41743	39394268	Yes	DSVKTPEDEGNPLLEQLEKK
KDR	KDR	KDR	Vascular endothelial growth factor receptor 2	TK	VEGFR		P35968	No	No
KHS1	KHS1	MAP4K5	Mitogen-activated protein kinase kinase kinase kinase 5	STE	STE20	KHS	Q9Y4K4	No	No
KHS2	KHS2	MAP4K3	Mitogen-activated protein kinase kinase kinase kinase 3	STE	STE20	KHS	Q8IVH8	No	No
KIS	KIS	UHMK1	Serine/threonine-protein kinase Kist	Other	KIS		Q8TAS1	No	No
KIT	KIT	KIT	Mast/stem cell growth factor receptor Kit	TK	PDGFR		P10721	No	No
KSR1	KSR1	KSR1	Kinase suppressor of Ras 1	TKL	RAF	KSR	Q8IVT5	No	No
KSR2	KSR2	KSR2	Kinase suppressor of Ras 2	TKL	RAF		Q6VAB6	No	No
LATS1	LATS1	LATS1	Serine/threonine-protein kinase LATS1	AGC	NDR		O95835	No	No
LATS2	LATS2	LATS2	Serine/threonine-protein kinase LATS2	AGC	NDR		Q9NRM7	No	No
LCK	LCK	LCK	Ephrin type-B receptor 2	TK	Eph		P29323	29731254	No	IEDNEYTAREG
LIMK1	LIMK1	LIMK1	LIM domain kinase 1	TKL	LISK	LIMK	P53667	No	No
LIMK2	LIMK2	LIMK2	LIM domain kinase 2	TKL	LISK	LIMK	P53671	No	No
LKB1	LKB1	STK11	Serine/threonine-protein kinase STK11	CAMK	CAMKL	LKB	Q15831	No	No
LMR1	LMR1	AATK	Serine/threonine-protein kinase LMTK1	TK	Lmr		Q6ZMQ8	No	No
LMR2	LMR2	LMTK2	Serine/threonine-protein kinase LMTK2	TK	Lmr		Q8IWU2	No	No
LMR3	LMR3	LMTK3	Serine/threonine-protein kinase LMTK3	TK	Lmr		Q96Q04	No	No
LOK	LOK	STK10	Serine/threonine-protein kinase 10	STE	STE20	SLK	O94804	No	No
LRRK1	LRRK1	LRRK1	Leucine-rich repeat serine/threonine-protein kinase 1	TKL	LRRK		Q38SD2	No	No
LRRK2	LRRK2	LRRK2	Leucine-rich repeat serine/threonine-protein kinase 2	TKL	LRRK		Q5S007	No	No
LTK	LTK	LTK	Leukocyte tyrosine kinase receptor	TK	ALK		P29376	No	No
LYN	LYN	LYN	Tyrosine-protein kinase Lyn	TK	Src		P07948	No	No
LZK	LZK	MAP3K13	Mitogen-activated protein kinase kinase kinase 13	TKL	MLK	LZK	O43283	No	No
MAK	MAK	MAK	Serine/threonine-protein kinase MAK	CMGC	RCK		P20794	No	No
MAP2K1	MAP2K1	MAP2K1	Dual specificity mitogen-activated protein kinase kinase 1	STE	STE7		Q02750	No	No
MAP2K2	MAP2K2	MAP2K2	Dual specificity mitogen-activated protein kinase kinase 2	STE	STE7		P36507	No	No
MAP2K3	MAP2K3	MAP2K3	Dual specificity mitogen-activated protein kinase kinase 3	STE	STE7		P46734	No	No
MAP2K4	MAP2K4	MAP2K4	Dual specificity mitogen-activated protein kinase kinase 4	STE	STE7		P45985	No	No
MAP2K5	MAP2K5	MAP2K5	Dual specificity mitogen-activated protein kinase kinase 5	STE	STE7		Q13163	No	No
MAP2K6	MAP2K6	MAP2K6	Dual specificity mitogen-activated protein kinase kinase 6	STE	STE7		P52564	No	No
MAP2K7	MAP2K7	MAP2K7	Dual specificity mitogen-activated protein kinase kinase 7	STE	STE7		O14733	No	No
MAP3K1	MAP3K1	MAP3K1	Mitogen-activated protein kinase kinase kinase 1	STE	STE11		Q13233	No	No
MAP3K19	MAP3K8	MAP3K19	Mitogen-activated protein kinase kinase kinase 19	STE	STE11		Q56UN5	No	No
MAP3K2	MAP3K2	MAP3K2	Mitogen-activated protein kinase kinase kinase 2	STE	STE11		Q9Y2U5	No	No
MAP3K3	MAP3K3	MAP3K3	Mitogen-activated protein kinase kinase kinase 3	STE	STE11		Q99759	No	No
MAP3K4	MAP3K4	MAP3K4	Mitogen-activated protein kinase kinase kinase 4	STE	STE11		Q9Y6R4	No	No
MAP3K5	MAP3K5	MAP3K5	Mitogen-activated protein kinase kinase kinase 5	STE	STE11		Q99683	No	No
MAP3K6	MAP3K6	MAP3K6	Mitogen-activated protein kinase kinase kinase 6	STE	STE11		O95382	No	No
MAP3K7	MAP3K7	MAP3K15	Mitogen-activated protein kinase kinase kinase 15	STE	STE11		Q6ZN16	No	No
MAPKAPK2	MAPKAPK2	MAPKAPK2	Serine/threonine-protein kinase Nek1	Other	NEK		Q96PY6	https://jpet.aspetjournals.org/content/385/S3/548	yes
MAPKAPK3	MAPKAPK3	MAPKAPK3	MAP kinase-activated protein kinase 3	CAMK	MAPKAPK	MK2	Q16644	No	No
MAPKAPK5	MAPKAPK5	MAPKAPK5	MAP kinase-activated protein kinase 5	CAMK	MAPKAPK	MK5	Q8IW41	No	No
MARK1	MARK1	MARK1	Mitogen-activated protein kinase 10	CMGC	MAPK	JNK	P53779	20212108	NO	GLYRSPSMPENLNR
MARK2	MARK2	MARK2	Mitogen-activated protein kinase 8	CMGC	MAPK	JNK	P45983	20212108	No	GLYRSPSMPENLNR
MARK3	MARK3	MARK3	Proto-oncogene tyrosine-protein kinase Src	TK	Src		P12931	19171305	No	GLYRSPSMPENLNR
MARK4	MARK4	MARK4	Serine/threonine-protein kinase PAK 1	STE	STE20	PAKA	Q13153	19574218	No	GLYRSPSMPENLNR
MAST1	MAST1	MAST1	Microtubule-associated serine/threonine-protein kinase 1	AGC	MAST		Q9Y2H9	No	No
MAST2	MAST2	MAST2	Microtubule-associated serine/threonine-protein kinase 2	AGC	MAST		Q6P0Q8	No	No
MAST3	MAST3	MAST3	Microtubule-associated serine/threonine-protein kinase 3	AGC	MAST		O60307	No	No
MAST4	MAST4	MAST4	Microtubule-associated serine/threonine-protein kinase 4	AGC	MAST		O15021	No	No
MASTL	MASTL	MASTL	Serine/threonine-protein kinase greatwall	AGC	MAST		Q96GX5	No	No
MELK	MELK	MELK	Myosin light chain kinase	CAMK	MLCK		Q15746	15362955	No	Conformational probe based on kinase domain
MER	MER	MERTK	Tyrosine-protein kinase Mer	TK	Axl		Q12866	No	No
MET	MET	MET	Hepatocyte growth factor receptor	TK	Met		P08581	No	No
MINK	ZC3/MINK	MINK1	Misshapen-like kinase 1	STE	STE20	MSN	Q8N4C8	No	No
MISR2	MISR2	AMHR2	Anti-Muellerian hormone type-2 receptor	TKL	STKR	STKR2	Q16671	No	No
MLK1	MLK1	MAP3K9	Mitogen-activated protein kinase kinase kinase 9	TKL	MLK	MLK	P80192	No	No
MLK2	MLK2	MAP3K10	Mitogen-activated protein kinase kinase kinase 10	TKL	MLK	MLK	Q02779	No	No
MLK3	MLK3	MAP3K11	Mitogen-activated protein kinase kinase kinase 11	TKL	MLK	MLK	Q16584	No	No
MLK4	MLK4		Mitogen-activated protein kinase kinase kinase MLK4	TKL	MLK	MLK	Q5TCX8	No	No
MLKL	MLKL	MLKL	Mixed lineage kinase domain-like protein	TKL	TKL-Unique		Q8NB16	No	No
MNK1	MNK1	MKNK1	MAP kinase-interacting serine/threonine-protein kinase 1	CAMK	MAPKAPK	MNK	Q9BUB5	No	No
MNK2	MNK2	MKNK2	MAP kinase-interacting serine/threonine-protein kinase 2	CAMK	MAPKAPK	MNK	Q9HBH9	No	No
MOK	MOK	MOK	MAPK/MAK/MRK overlapping kinase	CMGC	RCK		Q9UQ07	No	No
MOS	MOS	MOS	Proto-oncogene serine/threonine-protein kinase mos	Other	MOS		P00540	No	No
MPSK1	MPSK1	STK16	Serine/threonine-protein kinase 16	Other	NAK		O75716	No	No
MRCKa	MRCKa	CDC42BPA	Serine/threonine-protein kinase MRCK alpha	AGC	DMPK	GEK	Q5VT25	No	No
MRCKb	MRCKb	CDC42BPB	Serine/threonine-protein kinase MRCK beta	AGC	DMPK	GEK	Q9Y5S2	No	No
MSK1	MSK1	RPS6KA5	Ribosomal protein S6 kinase alpha-5	AGC	RSK	MSK	O75582	No	No
MSK1_b	Domain2_MSK1	RPS6KA5	Ribosomal protein S6 kinase alpha-5	CAMK	RSKb	MSKb	O75582	No	No
MSK2	MSK2	RPS6KA4	Ribosomal protein S6 kinase alpha-4	AGC	RSK	MSK	O75676	No	No
MSK2_b	Domain2_MSK2	RPS6KA4	Ribosomal protein S6 kinase alpha-4	CAMK	RSKb	MSKb	O75676	No	No
MSSK1	MSSK1	SRPK3	SRSF protein kinase 3	CMGC	SRPK		Q9UPE1	No	No
MST1	MST1	STK4	Serine/threonine-protein kinase 4	STE	STE20	MST	Q13043	No	No
MST2	MST2	STK3	Serine/threonine-protein kinase 3	STE	STE20	MST	Q13188	No	No
MST3	MST3	STK24	Serine/threonine-protein kinase 24	STE	STE20	YSK	Q9Y6E0	No	No
MST4	MST4	STK26	Serine/threonine-protein kinase MST4	STE	STE20	YSK	Q9P289	No	No
MUSK	MUSK	MUSK	Muscle	TK	Musk		O15146	No	No
MYO3A	MYO3A	MYO3A	Myosin-IIIa	STE	STE20	NinaC	Q8NEV4	No	No
MYO3B	MYO3B	MYO3B	Myosin-IIIb	STE	STE20	NinaC	Q8WXR4	No	No
MYT1	MYT1	PKMYT1	Membrane-associated tyrosine- and threonine-specific cdc2-inhibitory kinase	Other	WEE		Q99640	No	No
NDR1	NDR1	STK38	Serine/threonine-protein kinase 38	AGC	NDR		Q15208	No	No
NDR2	NDR2	STK38L	Serine/threonine-protein kinase 38-like	AGC	NDR		Q9Y2H1	No	No
NEK1	NEK1	NEK1	5'-AMP-activated protein kinase catalytic subunit alpha-1	CAMK	CAMKL	AMPK	Q13131	25788287	35790710	No sequence provided in abstract
NEK10	NEK10	NEK10	Serine/threonine-protein kinase Nek10	Other	NEK		Q6ZWH5	No	No
NEK11	NEK11	NEK11	Serine/threonine-protein kinase Nek11	Other	NEK		Q8NG66	No	No
NEK2	NEK2	NEK2	Serine/threonine-protein kinase Nek2	Other	NEK		P51955	No	No
NEK3	NEK3	NEK3	Serine/threonine-protein kinase Nek3	Other	NEK		P51956	No	No
NEK4	NEK4	NEK4	Serine/threonine-protein kinase Nek4	Other	NEK		P51957	No	No
NEK5	NEK5	NEK5	5'-AMP-activated protein kinase catalytic subunit alpha-2	CAMK	CAMKL	AMPK	P54646	25788287	35790710	No sequence provided in abstract
NEK6	NEK6	NEK6	Serine/threonine-protein kinase Nek6	Other	NEK		Q9HC98	No	No
NEK7	NEK7	NEK7	Serine/threonine-protein kinase Nek7	Other	NEK		Q8TDX7	No	No
NEK8	NEK8	NEK8	Serine/threonine-protein kinase Nek8	Other	NEK		Q86SG6	No	No
NEK9	NEK9	NEK9	Serine/threonine-protein kinase Nek9	Other	NEK		Q8TD19	No	No
NIK	NIK	MAP3K14	Mitogen-activated protein kinase kinase kinase 14	STE	STE-Unique		Q99558	No	No
NIM1	NIM1	NIM1K	Serine/threonine-protein kinase NIM1	CAMK	CAMKL	NIM1	Q8IY84	No	No
NLK	NLK	NLK	Serine/threonine-protein kinase NLK	CMGC	MAPK	nmo	Q9UBE8	No	No
NRBP1	NRBP1	NRBP1	Nuclear receptor-binding protein	Other	NRBP		Q9UHY1	No	No
NRBP2	NRBP2	NRBP2	Nuclear receptor-binding protein 2	Other	NRBP		Q9NSY0	No	No
NRK	ZC4/NRK	NRK	Nik-related protein kinase	STE	STE20	MSN	Q7Z2Y5	No	No
NuaK1	NuaK1	NUAK1	NUAK family SNF1-like kinase 1	CAMK	CAMKL	NuaK	O60285	No	No
NuaK2	NuaK2	NUAK2	NUAK family SNF1-like kinase 2	CAMK	CAMKL	NuaK	Q9H093	No	No
Obscn	Obscn	OBSCN	Obscurin	CAMK	Trio		Q5VST9	No	No
Obscn_b	Domain2_Obscn	OBSCN	Obscurin	CAMK	Trio		Q5VST9	No	No
OSR1	OSR1	OXSR1	Serine/threonine-protein kinase OSR1	STE	STE20	FRAY	O95747	No	No
p38a	p38a	MAPK14	Dual specificity protein kinase TTK	Other	TTK		P33981	32888483	No	RAKNSDLLTSPDVGLLKLAS
p38b	p38b	MAPK11	Mitogen-activated protein kinase 1	CMGC	MAPK	ERK1	P28482	32296061	No	RAKNSDLLTSPDVGLLKLAS
p38d	p38d	MAPK13	Cyclin-dependent kinase 5	CMGC	CDK	CDK5	Q00535	32379380	No	RAKNSDLLTSPDVGLLKLAS
p38g	p38g	MAPK12	Mitogen-activated protein kinase 3	CMGC	MAPK	ERK1	P27361	32296061	No	RAKNSDLLTSPDVGLLKLAS
p70S6K	p70S6K	RPS6KB1	Aurora kinase B	Other	Aur		Q96GD4	18463638	No	NRRIRTLTEPDVDFN
p70S6Kb	p70S6Kb	RPS6KB2	Serine/threonine-protein kinase PLK1	Other	PLK		P53350	18615013	No	NRRIRTLTEPDVDFN
PAK1	PAK1	PAK1	Protein kinase C gamma type	AGC	PKC	PKCa	P05129	39394268	Yes	Conformational probe based on kinase
PAK2	PAK2	PAK2	Serine/threonine-protein kinase PAK 2	STE	STE20	PAKA	Q13177	No	No
PAK3	PAK3	PAK3	Serine/threonine-protein kinase PAK 3	STE	STE20	PAKA	O75914	No	No
PAK4	PAK4	PAK4	Serine/threonine-protein kinase PAK 4	STE	STE20	PAKB	O96013	No	No
PAK5	PAK5	PAK7	Serine/threonine-protein kinase PAK 7	STE	STE20	PAKB	Q9P286	No	No
PAK6	PAK6	PAK6	Serine/threonine-protein kinase PAK 6	STE	STE20	PAKB	Q9NQU5	No	No
PAN3	PAN3	PAN3	PAB-dependent poly(A)-specific ribonuclease subunit 3	Other	PAN3		Q58A45	No	No
PASK	PASK	PASK	PAS domain-containing serine/threonine-protein kinase	CAMK	CAMKL	PASK	Q96RG2	No	No
PBK	PBK	PBK	Lymphokine-activated killer T-cell-originated protein kinase	Other	TOPK		Q96KB5	No	No
PCTAIRE1	PCTAIRE1	CDK16	Cyclin-dependent kinase 16	CMGC	CDK	PCTAIRE	Q00536	No	No
PCTAIRE2	PCTAIRE2	CDK17	Cyclin-dependent kinase 17	CMGC	CDK	PCTAIRE	Q00537	No	No
PCTAIRE3	PCTAIRE3	CDK18	Cyclin-dependent kinase 18	CMGC	CDK	PCTAIRE	Q07002	No	No
PDGFRa	PDGFRa	PDGFRA	Ribosomal protein S6 kinase alpha-2	AGC	RSK	RSKp90	Q15349	21976697	No	DESVDYVPMLDM
PDGFRb	PDGFRb	PDGFRB	Ribosomal protein S6 kinase alpha-2	CAMK	RSKb	RSKb	Q15349	21976697	No	DESVDYVPMLDM
PDHK1	PDHK1	PDK1	[Pyruvate dehydrogenase [lipoamide]] kinase isozyme 1	Atypical	PDHK		Q15118	No	No
PDHK2	PDHK2	PDK2	[Pyruvate dehydrogenase [lipoamide]] kinase isozyme 2	Atypical	PDHK		Q15119	No	No
PDHK3	PDHK3	PDK3	[Pyruvate dehydrogenase [lipoamide]] kinase isozyme 3	Atypical	PDHK		Q15120	No	No
PDHK4	PDHK4	PDK4	[Pyruvate dehydrogenase [lipoamide]] kinase isozyme 4	Atypical	PDHK		Q16654	No	No
PDK1	PDK1	PDPK1	Myosin light chain kinase 3	CAMK	MLCK		Q32MK0	15362955	No	Conformational probe based on kinase
PEK	PEK	EIF2AK3	Eukaryotic translation initiation factor 2-alpha kinase 3	Other	PEK	PEK	Q9NZJ5	No	No
PFTAIRE1	PFTAIRE1	CDK14	Cyclin-dependent kinase 14	CMGC	CDK	PFTAIRE	O94921	No	No
PFTAIRE2	PFTAIRE2	CDK15	Cyclin-dependent kinase 15	CMGC	CDK	PFTAIRE	Q96Q40	No	No
PHKg1	PHKg1	PHKG1	Phosphorylase b kinase gamma catalytic chain	CAMK	PHK		Q16816	No	No
PHKg2	PHKg2	PHKG2	Phosphorylase b kinase gamma catalytic chain	CAMK	PHK		P15735	No	No
PIK3R4	PIK3R4	PIK3R4	Phosphoinositide 3-kinase regulatory subunit 4	Other	VPS15		Q99570	No	No
PIM1	PIM1	PIM1	Serine/threonine-protein kinase pim-1	CAMK	PIM		P11309	No	No
PIM2	PIM2	PIM2	Serine/threonine-protein kinase pim-2	CAMK	PIM		Q9P1W9	No	No
PIM3	PIM3	PIM3	Serine/threonine-protein kinase pim-3	CAMK	PIM		Q86V86	No	No
PINK1	PINK1	PINK1	Serine/threonine-protein kinase PINK1	Other	NKF2		Q9BXM7	No	No
PITSLRE	PITSLRE	CDK11B	Cyclin-dependent kinase 11B	CMGC	CDK	CDK11	P21127	No	No
PKACa	PKACa	PRKACA	Serine/threonine-protein kinase MARK2	CAMK	CAMKL	MARK	Q7KZI7	21984823	No	LRRATLVD
PKACb	PKACb	PRKACB	Receptor-interacting serine/threonine-protein kinase 1	TKL	RIPK		Q13546	24390900	No	LRRATLVD
PKACg	PKACg	PRKACG	Receptor-interacting serine/threonine-protein kinase 3	TKL	RIPK		Q9Y572	24390900	No	LRRATLVD
PKCa	PKCa	PRKCA	Tyrosine-protein kinase SYK	TK	Syk		P43405	25541586	No	RFRRFRTLKDKAKA
PKCb	PKCb	PRKCB	Tyrosine-protein kinase ZAP-70	TK	Syk		P43403	34413312	No	RFRRFRQTLKDKAKA
PKCd	PKCd	PRKCD	Serine/threonine-protein kinase Chk1	CAMK	CAMKL	CHK1	O14757	35245445	No	RFRRFRQTLKDKAKA
PKCe	PKCe	PRKCE	Cyclin-dependent kinase 1	CMGC	CDK	CDC2	P06493	35674434	No	RFRRFRQTLKDKAKA
PKCg	PKCg	PRKCG	Mitogen-activated protein kinase 11	CMGC	MAPK	p38	Q15759	37156828	No	RFRRFRQTLKDKAKA
PKCh	PKCh	PRKCH	Cyclin-dependent kinase 2	CMGC	CDK	CDK2	P24941	35674434	No	RFRRFRQTLKDKAKA
PKCi	PKCi	PRKCI	Mitogen-activated protein kinase 12	CMGC	MAPK	p38	P53778	37156828	No	RFRRFRQTLKDKAKA
PKCt	PKCt	PRKCQ	Mitogen-activated protein kinase 13	CMGC	MAPK	p38	O15264	37156828	No	RFRRFRQTLKDKAKA
PKCz	PKCz	PRKCZ	Mitogen-activated protein kinase 14	CMGC	MAPK	p38	Q16539	37156828	No	RFRRFRQTLKDKAKA
PKD1	PKD1	PRKD1	cAMP-dependent protein kinase catalytic subunit alpha	AGC	PKA		P17612	30250062	Yes	LSRQLTAAVSE
PKD2	PKD2	PRKD2	cAMP-dependent protein kinase catalytic subunit beta	AGC	PKA		P22694	30250062	Yes	LSRQLTAAVSE
PKD3	PKD3	PRKD3	cAMP-dependent protein kinase catalytic subunit gamma	AGC	PKA		P22612	30250062	Yes	LSRQLTAAVSE
PKG1	PKG1	PRKG1	cGMP-dependent protein kinase	AGC	PKG		Q13976	No	No
PKG2	PKG2	PRKG2	cGMP-dependent protein kinase 2	AGC	PKG		Q13237	No	No
PKN1	PKN1	PKN1	Serine/threonine-protein kinase N1	AGC	PKN		Q16512	This Work	Yes
PKN2	PKN2	PKN2	Serine/threonine-protein kinase N2	AGC	PKN		Q16513	This Work	Yes
PKN3	PKN3	PKN3	Serine/threonine-protein kinase N3	AGC	PKN		Q6P5Z2	This Work	Yes
PKR	PKR	EIF2AK2	Interferon-induced	Other	PEK		P19525	No	No
PLK1	PLK1	PLK1	Protein kinase C epsilon type	AGC	PKC	PKCh	Q02156	39394268	Yes	LLLDSTLSINWD
PLK2	PLK2	PLK2	Serine/threonine-protein kinase PLK2	Other	PLK		Q9NYY3	No	No
PLK3	PLK3	PLK3	Serine/threonine-protein kinase PLK3	Other	PLK		Q9H4B4	No	No
PLK4	PLK4	PLK4	Serine/threonine-protein kinase PLK4	Other	PLK		O00444	No	No
PRKX	PRKX	PRKX	cAMP-dependent protein kinase catalytic subunit PRKX	AGC	PKA		P51817	No	No
PRKY	PRKY	PRKY	Serine/threonine-protein kinase PRKY	AGC	PKA		O43930	No	No
PRP4	PRP4	PRPF4B	Serine/threonine-protein kinase PRP4 homolog	CMGC	DYRK	PRP4	Q13523	No	No
PRPK	PRPK	TP53RK	TP53-regulating kinase	Other	Bud32		Q96S44	No	No
PSKH1	PSKH1	PSKH1	Serine/threonine-protein kinase H1	CAMK	PSK		P11801	No	No
PSKH2	PSKH2	PSKH2	Serine/threonine-protein kinase H2	CAMK	PSK		Q96QS6	No	No
PYK2	PYK2	PTK2B	Protein-tyrosine kinase 2-beta	TK	FAK		Q14289	No	No
QIK	QIK	SIK2	Serine/threonine-protein kinase SIK2	CAMK	CAMKL	QIK	Q9H0K1	No	No
QSK	QSK	SIK3	Serine/threonine-protein kinase SIK3	CAMK	CAMKL	QIK	Q9Y2K2	No	No
RAF1	RAF1	RAF1	RAF proto-oncogene serine/threonine-protein kinase	TKL	RAF		P04049	No	No
RET	RET	RET	Proto-oncogene tyrosine-protein kinase receptor Ret	TK	Ret		P07949	No	No
RHOK	RHOK	GRK1	Rhodopsin kinase	AGC	GRK	GRK	Q15835	No	No
RIOK1	RIOK1	RIOK1	Serine/threonine-protein kinase RIO1	Atypical	RIO	RIO1	Q9BRS2	No	No
RIOK2	RIOK2	RIOK2	Serine/threonine-protein kinase RIO2	Atypical	RIO	RIO2	Q9BVS4	No	No
RIOK3	RIOK3	RIOK3	Serine/threonine-protein kinase RIO3	Atypical	RIO	RIO3	O14730	No	No
RIPK1	RIPK1	RIPK1	Mitogen-activated protein kinase 9	CMGC	MAPK	JNK	P45984	20212108	No	"RIP-KARs are currently being tested and optimized (personal communication)"
RIPK2	RIPK2	RIPK2	Receptor-interacting serine/threonine-protein kinase 2	TKL	RIPK		O43353	No	No
RIPK3	RIPK3	RIPK3	MAP kinase-activated protein kinase 2	CAMK	MAPKAPK	MK2	P49137	20506250	No	"RIP-KARs are currently being tested and optimized (personal communication)"
RNAseL	RNAseL	RNASEL	2-5A-dependent ribonuclease	Other	Other-Unique		Q05823	No	No
ROCK1	ROCK1	ROCK1	TGF-beta receptor type-2	TKL	STKR	STKR2	P37173	21948232	No	KRRNRRKTLVDLPLD
ROCK2	ROCK2	ROCK2	Ribosomal protein S6 kinase alpha-1	AGC	RSK	RSKp90	Q15418	21976697	No	KRRNRRKTLVDLPLD
RON	RON	MST1R	Macrophage-stimulating protein receptor	TK	Met		Q04912	No	No
ROR1	ROR1	ROR1	Tyrosine-protein kinase transmembrane receptor ROR1	TK	Ror		Q01973	No	No
ROR2	ROR2	ROR2	Tyrosine-protein kinase transmembrane receptor ROR2	TK	Ror		Q01974	No	No
ROS	ROS	ROS1	Proto-oncogene tyrosine-protein kinase ROS	TK	Sev		P08922	No	No
RSK1	RSK3	RPS6KA1	Serine/threonine-protein kinase A-Raf	TKL	RAF		P10398	16858395	No	GQRKRLITSVDFTE
RSK1_b	Domain2_RSK3	RPS6KA1	Serine/threonine-protein kinase B-raf	TKL	RAF		P15056	16858395	No	GQRKRLITSVDFTE
RSK2	RSK2	RPS6KA3	Serine/threonine-protein kinase D3	CAMK	PKD		O94806	17189263	No	GQRKRLITSVDFTE
RSK2_b	Domain2_RSK2	RPS6KA3	Serine-protein kinase ATM	Atypical	PIKK	ATM	Q13315	17428747	No	GQRKRLITSVDFTE
RSK3	RSK1	RPS6KA2	Serine/threonine-protein kinase D1	CAMK	PKD		Q15139	17189263	No	GQRKRLITSVDFTE
RSK3_b	Domain2_RSK1	RPS6KA2	Serine/threonine-protein kinase D2	CAMK	PKD		Q9BZL6	17189263	No	GQRKRLITSVDFTE
RSK4	RSK4	RPS6KA6	Focal adhesion kinase 1	TK	FAK		Q05397	17967873	No	GQRKRLITSVDFTE
RSK4_b	Domain2_RSK4	RPS6KA6	Ribosomal protein S6 kinase alpha-6	CAMK	RSKb	RSKb	Q9UK32	No	No
RSKL1	RSKL1	RPS6KC1	Ribosomal protein S6 kinase delta-1	AGC	RSKL		Q96S38	No	No
RSKL2	RSKL2	RPS6KL1	Ribosomal protein S6 kinase-like 1	AGC	RSKL		Q9Y6S9	No	No
RYK	RYK	RYK	Tyrosine-protein kinase RYK	TK	Ryk		P34925	No	No
SBK	SBK	SBK1	Serine/threonine-protein kinase SBK1	Other	NKF1		Q52WX2	No	No
SCYL1	SCYL1	SCYL1	N-terminal kinase-like protein	Other	SCY1		Q96KG9	No	No
SCYL2	SCYL2	SCYL2	SCY1-like protein 2	Other	SCY1		Q6P3W7	No	No
SCYL3	SCYL3	SCYL3	Protein-associating with the carboxyl-terminal domain of ezrin	Other	SCY1		Q8IZE3	No	No
SgK069	SgK069	SBK2	Serine/threonine-protein kinase SBK2	Other	NKF1		P0C263	No	No
SgK071	SgK071	STKLD1	Protein kinase-like protein SgK071	Other	SgK071		Q8NE28	No	No
SgK085	SgK085	MYLK4	Casein kinase I isoform epsilon	CK1	CK1		P49674	29222110	yes	multiple phosphosites on Myosin Regulatrory Light Chain
SGK1	SGK	SGK1	Serine/threonine-protein kinase Sgk1	AGC	SGK		O00141	No	No
SgK110	SgK110	SBK3	Putative uncharacterized serine/threonine-protein kinase SgK110	Other	NKF1		P0C264	No	No
SgK196	SgK196	POMK	Protein kinase-like protein SgK196	Other	Other-Unique		Q9H5K3	No	No
SGK2	SGK2	SGK2	Serine/threonine-protein kinase Sgk2	AGC	SGK		Q9HBY8	No	No
SgK223	SgK223		Tyrosine-protein kinase SgK223	Other	NKF3		Q86YV5	No	No
SgK269	SgK269	PEAK1	Pseudopodium-enriched atypical kinase 1	Other	NKF3		Q9H792	No	No
SgK288	SgK288	ANKK1	Ankyrin repeat and protein kinase domain-containing protein 1	TKL	RIPK		Q8NFD2	No	No
SGK3	SGK3	SGK3	Serine/threonine-protein kinase Sgk3	AGC	SGK		Q96BR1	No	No
SgK307	SgK307	TEX14	Inactive serine/threonine-protein kinase TEX14	Other	NKF5		Q8IWB6	No	No
SgK396	SgK396	STK31	Serine/threonine-protein kinase 31	Other	Other-Unique		Q9BXU1	No	No
SgK424	SgK424	TEX14	Inactive serine/threonine-protein kinase TEX14	Other	NKF5		Q8IWB6	No	No
SgK493	SgK493	PKDCC	Protein kinase domain-containing protein	Other	SgK493		Q504Y2	No	No
SgK494	SgK494		Uncharacterized serine/threonine-protein kinase SgK494	AGC	RSKR		Q96LW2	No	No
SgK495	SgK495	STK40	Serine/threonine-protein kinase 40	CAMK	SgK495		Q8N2I9	No	No
SgK496	SgK496	DSTYK	Dual serine/threonine and tyrosine protein kinase	Other	Dusty		Q6XUX3	No	No
SIK	SIK	SIK1	Serine/threonine-protein kinase SIK1	CAMK	CAMKL	QIK	P57059	No	No
skMLCK	skMLCK	MYLK2	Casein kinase I isoform alpha-like	CK1	CK1		Q8N752	29222110	yes	multiple phosphosites on Myosin Regulatrory Light Chain
SLK	SLK	SLK	STE20-like serine/threonine-protein kinase	STE	STE20	SLK	Q9H2G2	No	No
Slob	Slob	PXK	PX domain-containing protein kinase-like protein	Other	Slob		Q7Z7A4	No	No
SMG1	SMG1	SMG1	Serine/threonine-protein kinase SMG1	Atypical	PIKK	SMG1	Q96Q15	No	No
smMLCK	smMLCK	MYLK	Casein kinase I isoform alpha	CK1	CK1		P48729	29222110	yes	multiple phosphosites on Myosin Regulatrory Light Chain
SNRK	SNRK	SNRK	SNF-related serine/threonine-protein kinase	CAMK	CAMKL	SNRK	Q9NRH2	No	No
SPEG	SPEG	SPEG	Striated muscle preferentially expressed protein kinase	CAMK	Trio		Q15772	No	No
SPEG_b	Domain2_SPEG	SPEG	Striated muscle preferentially expressed protein kinase	CAMK	Trio		Q15772	No	No
SRC	SRC	SRC	Protein kinase C eta type	AGC	PKC	PKCh	P24723	39394268	Yes	WMEDYDYVHLQG
SRM	SRM	SRMS	Tyrosine-protein kinase Srms	TK	Src		Q9H3Y6	No	No
SRPK1	SRPK1	SRPK1	SRSF protein kinase 1	CMGC	SRPK		Q96SB4	No	No
SRPK2	SRPK2	SRPK2	SRSF protein kinase 2	CMGC	SRPK		P78362	No	No
SSTK	SSTK	TSSK6	Testis-specific serine/threonine-protein kinase 6	CAMK	TSSK		Q9BXA6	No	No
STK33	STK33	STK33	Serine/threonine-protein kinase 33	CAMK	STK33		Q9BYT3	No	No
STLK3	STLK3	STK39	STE20/SPS1-related proline-alanine-rich protein kinase	STE	STE20	FRAY	Q9UEW8	No	No
STLK5	STLK5	STRADA	STE20-related kinase adapter protein alpha	STE	STE20	STLK	Q7RTN6	No	No
STLK6	STLK6	STRADB	STE20-related kinase adapter protein beta	STE	STE20	STLK	Q9C0K7	No	No
SuRTK106	SuRTK106	STYK1	Tyrosine-protein kinase STYK1	TK	TK-Unique		Q6J9G0	No	No
SYK	SYK	SYK	Breakpoint cluster region protein	Atypical	BCR		P11274	20670950	No	GDDIYEDIIKVE
TAF1	TAF1	TAF1	Transcription initiation factor TFIID subunit 1	Atypical	TAF1		P21675	No	No
TAF1L	TAF1L	TAF1L	Transcription initiation factor TFIID subunit 1-like	Atypical	TAF1		Q8IZX4	No	No
TAK1	TAK1	MAP3K7	Mitogen-activated protein kinase kinase kinase 7	TKL	MLK	TAK1	O43318	No	No
TAO1	TAO1	TAOK1	Serine/threonine-protein kinase TAO1	STE	STE20	TAO	Q7L7X3	No	No
TAO2	TAO2	TAOK2	Serine/threonine-protein kinase TAO2	STE	STE20	TAO	Q9UL54	No	No
TAO3	TAO3	TAOK3	Serine/threonine-protein kinase TAO3	STE	STE20	TAO	Q9H2K8	No	No
TBCK	TBCK	TBCK	TBC domain-containing protein kinase-like protein	Other	TBCK		Q8TEA7	No	No
TBK1	TBK1	TBK1	Serine/threonine-protein kinase TBK1	Other	IKK		Q9UHD2	No	No
TEC	TEC	TEC	Tyrosine-protein kinase Tec	TK	Tec		P42680	No	No
TESK1	TESK1	TESK1	Dual specificity testis-specific protein kinase 1	TKL	LISK	TESK	Q15569	No	No
TESK2	TESK2	TESK2	Dual-specificity testis-specific protein kinase 2	TKL	LISK	TESK	Q96S53	No	No
TGFbR1	TGFbR1	TGFBR1	Myosin light chain kinase family member 4	CAMK	MLCK		Q86YV6	15362955	No	LTQMGSPSVRCSSMS
TGFbR2	TGFbR2	TGFBR2	Insulin receptor	TK	InsR		P06213	15481965	No	LTQMGSPSVRCSSMS
TIE1	TIE1	TIE1	Tyrosine-protein kinase receptor Tie-1	TK	Tie		P35590	No	No
TIE2	TIE2	TEK	Angiopoietin-1 receptor	TK	Tie		Q02763	No	No
TIF1a	TIF1a	TRIM24	Transcription intermediary factor 1-alpha	Atypical	TIF1		O15164	No	No
TIF1b	TIF1b	TRIM28	Transcription intermediary factor 1-beta	Atypical	TIF1		Q13263	No	No
TIF1D	TIF1D	TRIM66	Tripartite motif-containing protein 66	Atypical	TIF1		B5MCJ9	No	No
TIF1g	TIF1g	TRIM33	E3 ubiquitin-protein ligase TRIM33	Atypical	TIF1		Q9UPN9	No	No
TLK1	TLK1	TLK1	Serine/threonine-protein kinase tousled-like 1	Other	TLK		Q9UKI8	No	No
TLK2	TLK2	TLK2	Serine/threonine-protein kinase tousled-like 2	Other	TLK		Q86UE8	No	No
TNIK	ZC2/TNIK	TNIK	TRAF2 and NCK-interacting protein kinase	STE	STE20	MSN	Q9UKE5	No	No
TNK1	TNK1	TNK1	Non-receptor tyrosine-protein kinase TNK1	TK	Ack		Q13470	No	No
Trad	Trad	KALRN	HCG2039851	CAMK	Trio		O60229	No	No
Trb1	Trb1	TRIB1	Tribbles homolog 1	CAMK	Trbl		Q96RU8	No	No
Trb2	Trb2	TRIB2	Tribbles homolog 2	CAMK	Trbl		Q92519	No	No
Trb3	Trb3	TRIB3	Tribbles homolog 3	CAMK	Trbl		Q96RU7	No	No
Trio	Trio	TRIO	Triple functional domain protein	CAMK	Trio		O75962	No	No
TRKA	TRKA	NTRK1	High affinity nerve growth factor receptor	TK	Trk		P04629	No	No
TRKB	TRKB	NTRK2	BDNF/NT-3 growth factors receptor	TK	Trk		Q16620	No	No
TRKC	TRKC	NTRK3	NT-3 growth factor receptor	TK	Trk		Q16288	No	No
TRRAP	TRRAP	TRRAP	Transformation/transcription domain-associated protein	Atypical	PIKK	TRRAP	Q9Y4A5	No	No
TSSK1	TSSK1	TSSK1B	Testis-specific serine/threonine-protein kinase 1	CAMK	TSSK		Q9BXA7	No	No
TSSK2	TSSK2	TSSK2	Testis-specific serine/threonine-protein kinase 2	CAMK	TSSK		Q96PF2	No	No
TSSK3	TSSK3	TSSK3	Testis-specific serine/threonine-protein kinase 3	CAMK	TSSK		Q96PN8	No	No
TSSK4	TSSK4	TSSK4	Testis-specific serine/threonine-protein kinase 4	CAMK	TSSK		Q6SA08	No	No
TT	TTK	TTK	Calcium/calmodulin-dependent protein kinase type II subunit beta	CAMK	CAMK2		Q13554	31201271	No	LLEDGTLIANW
TTBK1	TTBK1	TTBK1	Tau-tubulin kinase 1	CK1	TTBK		Q5TCY1	No	No
TTBK2	TTBK2	TTBK2	Tau-tubulin kinase 2	CK1	TTBK		Q6IQ55	No	No
TTN	TTN	TTN	Titin	CAMK	MLCK		Q8WZ42	No	No
TXK	TXK	TXK	Tyrosine-protein kinase TXK	TK	Tec		P42681	No	No
TYK2	TYK2	TYK2	Non-receptor tyrosine-protein kinase TYK2	TK	Jak		P29597	No	No
TYK2_b	Domain2_TYK2	TYK2	Non-receptor tyrosine-protein kinase TYK2	TK	JakB		P29597	No	No
TYRO3	TYRO3	TYRO3	Tyrosine-protein kinase receptor TYRO3	TK	Axl		Q06418	No	No
ULK1	ULK1	ULK1	Serine/threonine-protein kinase ULK1	Other	ULK		O75385	No	No
ULK2	ULK2	ULK2	Serine/threonine-protein kinase ULK2	Other	ULK		Q8IYT8	No	No
ULK3	ULK3	ULK3	Serine/threonine-protein kinase ULK3	Other	ULK		Q6PHR2	No	No
ULK4	ULK4	ULK4	Serine/threonine-protein kinase ULK4	Other	ULK		Q96C45	No	No
VACAMKL	VACAMKL	CAMKV	CaM kinase-like vesicle-associated protein	CAMK	CAMK-Unique		Q8NCB2	No	No
VRK1	VRK1	VRK1	Serine/threonine-protein kinase VRK1	CK1	VRK		Q99986	No	No
VRK2	VRK2	VRK2	Serine/threonine-protein kinase VRK2	CK1	VRK		Q86Y07	No	No
VRK3	VRK3	VRK3	Inactive serine/threonine-protein kinase VRK3	CK1	VRK		Q8IV63	No	No
Wee1	Wee1	WEE1	Wee1-like protein kinase	Other	WEE		P30291	No	No
Wee1B	Wee1B	WEE2	Wee1-like protein kinase 2	Other	WEE		P0C1S8	No	No
Wnk1	Wnk1	WNK1	Serine/threonine-protein kinase WNK1	Other	WNK		Q9H4A3	No	No
Wnk2	Wnk2	WNK2	Serine/threonine-protein kinase WNK2	Other	WNK		Q9Y3S1	No	No
Wnk3	Wnk3	WNK3	Serine/threonine-protein kinase WNK3	Other	WNK		Q9BYP7	No	No
Wnk4	Wnk4	WNK4	Serine/threonine-protein kinase WNK4	Other	WNK		Q96J92	No	No
YANK1	YANK1	STK32A	Serine/threonine-protein kinase 32A	AGC	YANK		Q8WU08	No	No
YANK2	YANK2	STK32B	Serine/threonine-protein kinase 32B	AGC	YANK		Q9NY57	No	No
YANK3	YANK3	STK32C	Serine/threonine-protein kinase 32C	AGC	YANK		Q86UX6	No	No
YES	YES	YES1	Tyrosine-protein kinase Yes	TK	Src		P07947	No	No
YSK1	YSK1	STK25	Serine/threonine-protein kinase 25	STE	STE20	YSK	O00506	No	No
ZAK	ZAK		Mitogen-activated protein kinase kinase kinase MLT	TKL	MLK	ZAK	Q9NYL2	No	No
ZAP70	ZAP70	ZAP70	Calcium/calmodulin-dependent protein kinase type II subunit delta	CAMK	CAMK2		Q13557	31201271	No	SREYACI
